# Supplementary material for: 4,4′-methylenediphenol reduces Aβ-induced toxicity in a Caenorhabditis elegans model of Alzheimer’s disease
Source: Front Aging Neurosci. 2024 May 30;16:1393721. doi: 10.3389/fnagi.2024.1393721 (PMC11171718; doi:10.3389/fnagi.2024.1393721)
Supplement: Supplementary file 1 [file Table_1.xlsx]

## Sheet: Paralyzed data
	Paralysis data
	4,4'-Dihydroxydiphenylmethane（mM）	0.125		0.125 aggregate data	0.25		0.25 aggregate data	0.5		0.5 aggregate data	1		1 aggregate data	2		2 aggregate data	4		4 aggregate data	Control		Control aggregate data
	0h	0	0	0	0	0	0	0	0	0	0	0	0	0	0	0	2	2	4	0	0	0
	2h	0	0	0	0	0	0	0	0	0	0	0	0	0	0	0	0	1	1	0	0	0
	4h	3	1	4	0	0	0	0	0	0	0	0	0	0	0	0	6	2	8	3	1	4
	6h	10	8	18	1	0	1	0	1	1	2	0	2	0	0	0	3	2	5	18	16	34
	8h	17	16	33	3	2	5	1	3	4	2	1	3	0	0	0	10	9	19	20	18	38
	10h	27	23	50	13	9	22	1	8	9	1	7	8	1	1	2	6	13	19	21	26	47
	12h	17	23	40	17	0	17	4	10	14	11	8	19	2	2	4	12	6	18	14	11	25
	14h	19	19	38	19	0	19	17	10	27	1	11	12	0	4	5				17	16	33
	16h	4	13	17	19	0	19	13	23	36	4	9	13	9	14	23					3	3
	18h				5	0	5	12	22	34	6	19	25	4	17	21
	20h							11	4	15	11	21	32	16	11	27
	22h							12	14	26	4	10	14
		the R language to process the data
				4			6			6			6			10			8			4
				4			8			8			6			10			8			4
				4			8			8			8			12			8			4
				4			8			8			8			12			8			4
				6			8			8			8			12			10			6
				6			8			10			10			12			12			6
				6			10			10			10			14			12			6
				6			10			10			10			14			12			6
				6			10			10			10			14			12			6
				6			10			10			10			14			12			6
				6			10			10			10			14			12			6
				6			10			10			10			16			12			6
				6			10			10			10			16			12			6
				6			10			10			12			16			14			6
				6			10			12			12			16			14			6
				6			10			12			12			16			14			6
				6			10			12			12			16			14			6
				6			10			12			12			16			14			6
				6			10			12			12			16			16			6
				6			10			12			12			16			16			6
				6			10			12			12			16			16			6
				6			10			12			12			16			16			6
				8			10			12			12			16			16			6
				8			10			12			12			16			16			6
				8			10			12			12			16			16			6
				8			10			12			12			16			16			6
				8			10			12			12			16			16			6
				8			10			12			12			16			16			6
				8			12			14			12			16			16			6
				8			12			14			12			16			16			6
				8			12			14			12			16			16			6
				8			12			14			12			16			16			6
				8			12			14			14			16			16			6
				8			12			14			14			16			16			6
				8			12			14			14			18			16			6
				8			12			14			14			18			16			6
				8			12			14			14			18			16			6
				8			12			14			14			18			18			6
				8			12			14			14			18			18			8
				8			12			14			14			18			18			8
				8			12			14			14			18			18			8
				8			12			14			14			18			18			8
				8			12			14			14			18			18			8
				8			12			14			14			18			18			8
				8			12			14			16			18			18			8
				8			14			14			16			18			18			8
				8			14			14			16			18			18			8
				8			14			14			16			18			18			8
				8			14			14			16			18			18			8
				8			14			14			16			18			18			8
				8			14			14			16			18			18			8
				8			14			14			16			18			18			8
				8			14			14			16			18			18			8
				8			14			14			16			18			18			8
				8			14			14			16			18			18			8
				10			14			16			16			20			18			8
				10			14			16			16			20			20			8
				10			14			16			18			20			20			8
				10			14			16			18			20			20			8
				10			14			16			18			20			20			8
				10			14			16			18			20			20			8
				10			14			16			18			20			20			8
				10			14			16			18			20			20			8
				10			14			16			18			20			20			8
				10			16			16			18			20			20			8
				10			16			16			18			20			20			8
				10			16			16			18			20			20			8
				10			16			16			18			20			20			8
				10			16			16			18			20			20			8
				10			16			16			18			20			20			8
				10			16			16			18			20			20			8
				10			16			16			18			20			20			8
				10			16			16			18			20			20			8
				10			16			16			18			20			20			8
				10			16			16			18			20						8
				10			16			16			18			20						8
				10			16			16			18			20						10
				10			16			16			18			20						10
				10			16			16			18			20						10
				10			16			16			18			20						10
				10			16			16			18			20						10
				10			16			16			18			20						10
				10			16			16			20									10
				10			18			16			20									10
				10			18			16			20									10
				10			18			16			20									10
				10			18			16			20									10
				10			18			16			20									10
				10						16			20									10
				10						16			20									10
				10						16			20									10
				10						18			20									10
				10						18			20									10
				10						18			20									10
				10						18			20									10
				10						18			20									10
				10						18			20									10
				10						18			20									10
				10						18			20									10
				10						18			20									10
				10						18			20									10
				10						18			20									10
				10						18			20									10
				10						18			20									10
				10						18			20									10
				12						18			20									10
				12						18			20									10
				12						18			20									10
				12						18			20									10
				12						18			20									10
				12						18			20									10
				12						18			20									10
				12						18			20									10
				12						18			20									10
				12						18			22									10
				12						18			22									10
				12						18			22									10
				12						18			22									10
				12						18			22									10
				12						18			22									10
				12						18			22									10
				12						18			22									10
				12						18			22									10
				12						18			22									12
				12						18			22									12
				12						20			22									12
				12						20			22									12
				12						20			22									12
				12						20												12
				12						20												12
				12						20												12
				12						20												12
				12						20												12
				12						20												12
				12						20												12
				12						20												12
				12						20												12
				12						20												12
				12						20												12
				12						20												12
				12						22												12
				12						22												12
				12						22												12
				12						22												12
				12						22												12
				14						22												12
				14						22												12
				14						22												12
				14						22												14
				14						22												14
				14						22												14
				14						22												14
				14						22												14
				14						22												14
				14						22												14
				14						22												14
				14						22												14
				14						22												14
				14						22												14
				14						22												14
				14						22												14
				14						22												14
				14						22												14
				14						22												14
				14						22												14
				14						22												14
				14																		14
				14																		14
				14																		14
				14																		14
				14																		14
				14																		14
				14																		14
				14																		14
				14																		14
				14																		14
				14																		14
				14																		14
				14																		14
				14																		14
				14																		14
				14																		16
				14																		16
				16																		16
				16
				16
				16
				16
				16
				16
				16
				16
				16
				16
				16
				16
				16
				16
				16
				16

## Sheet: Half paralysis time 
logT	Time	Control	proportion	Total proportion	4,4（0.5mM）	proportion	Total proportion	4,4（（1mM）	proportion	Total proportion	4,4(2mM)	proportion	Total proportion	logT	Time	4,4（0.125mM）	proportion	Total proportion	4,4（0.25mM）	proportion	Total proportion	4,4(4mM)	proportion	Total proportion
0.30103	2	0	0											0.30103	2
0.60206	4	0	0											0.60206	4	4	0.02	0.02
0.778151	6	4	0.0217391	0.0217	1	0.0060241	0.00602	2	0.015625	0.015625				0.778151	6	18	0.09	0.11	1	0.0113636	0.0113636
0.90309	8	34	0.184783	0.206522	4	0.0240964	0.0301164	3	0.0234375	0.0390625				0.90309	8	33	0.165	0.275	5	0.0568182	0.0681818	4	0.0540541	0.0540541
1	10	38	0.206522	0.413043	9	0.0542169	0.0843333	8	0.0625	0.101562	2	0.0243902	0.0243902	1	10	50	0.25	0.525	22	0.25	0.318182	1	0.0135135	0.0675676
1.07918	12	47	0.255435	0.668478	14	0.0843373	0.168671	19	0.148438	0.25	4	0.0487805	0.0731707	1.07918	12	40	0.2	0.725	17	0.193182	0.511364	8	0.108108	0.175676
1.14613	14	25	0.13587	0.804348	27	0.162651	0.331321	12	0.09375	0.34375	5	0.0609756	0.134146	1.14613	14	38	0.19	0.915	19	0.215909	0.727273	5	0.0675676	0.243243
1.20412	16	33	0.179348	0.983696	36	0.216867	0.548189	13	0.101562	0.445312	23	0.280488	0.414634	1.20412	16	17	0.085	1	19	0.215909	0.943182	19	0.256757	0.5
1.25527	18	3	0.0163043	1	34	0.204819	0.753008	25	0.195312	0.640625	21	0.256098	0.670732	1.25527	18				5	0.0568182	1	19	0.256757	0.756757
1.30103	20	0			15	0.0903614	0.843369	32	0.25	0.890625	27	0.329268	1	1.30103	20							18	0.243243	1
1.34242	22	0			26	0.156627	0.999996	14	0.109375	1				1.34242	22
		184			166			128			82					200			88			74
			y = 2.2278x - 1.7589			y = 1.8617x - 1.6522			y = 1.7718x - 1.5564			y = 3.1938x - 3.3323					y = 1.7588x - 1.1766			y = 2.29x - 1.8984			y = 2.3461x - 2.2444
			R2 = 0.985			R2 = 0.8672			R2 = 0.8589			R2 = 0.8575					R2 = 0.9372			R2 = 0.9545			R2 = 0.8342
		y=0.5，x=	1.01396		y=0.5，x=	1.15604		y=0.5，x=	1.16063		y=0.5，x=	1.19992				y=0.5，x=	0.953264		y=0.5，x=	1.04734		y=0.5，x=	1.16977
		PT50（10x）	10.3267		PT50（10x）	14.3232		PT50（10x）	14.4769		PT50（10x）	15.846				PT50（10x）	8.97974		PT50（10x）	11.1516		PT50（10x）	14.7833
			concentration	PT50；h
			0.125mM	8.97974
			0mM(control）	10.3267
			0.25mM	11.1516
			0.5mM	14.3232
		THE Best:	1mM	14.4769
			4mM	14.7833
			2mM	15.846
		However, the overall paralysis time of 2 and 4mM was faster than that of 1mM.
			concentration（mM）	PT50；h
			0.125	8.97974
			0	10.3267
			0.25	11.1516
			0.5	14.3232
			1	14.4769
			4	14.7833
			2	15.846

## Sheet: lifespan data
lifespan test data																									This time point represents the number of dead worms at each time point. For example, 3 worms die on the 8d, and 8 occurs three times.
time/days	logT	Control1	proportion	Total proportion	Control2	proportion	Total proportion	Control3	proportion	Total proportion	Control sum	time/days	logT	1mM-1	proportion	Total proportion	1mM-2	proportion	Total proportion	1mM-3	proportion	Total proportion	1 mM sum	the R language to process the data	Control 1	6	6	6	8	8	8	10	10	10	10	12	12	12	12	12	14	14	14	14	16	16	16	16	16
0	——	0			0			0			0	0	——	0			0			0			0		Control 2	6	6	6	8	8	8	10	10	10	12	12	12	12	14	14	14	14	14	16	16	16	16	16	16
2	0.30103	0			0			0			0	2	0.30103	0			0			0			0		Control 3	6	8	8	8	10	10	10	10	12	12	12	12	12	14	14	14	14	14	14	16	16	16	16	16
4	0.60206	0			0			0			0	4	0.60206	0			0			0			0		1mM-1	8	8	10	10	12	12	14	14	14	14	16	16	16	16	16	16	16	18	18	18	18	20	20	20
6	0.778151	3	0.0967742	0.0967742	3	0.0882353	0.0882353	1	0.0277778	0.0277778	7	6	0.778151	0			0			0			0		1mM-2	8	8	10	10	12	14	14	16	16	16	16	16	18	18	20	20	20	22	24	24	26	26	26	26
8	0.90309	3	0.0967742	0.193548	3	0.0882353	0.176471	3	0.0833333	0.111111	9	8	0.90309	2	0.0606061	0.0606061	2	0.0833333	0.0833333	0			4		1mM-3	10	12	14	14	16	16	16	18	18	18	18	20	22	22	24	24	26
10	1	4	0.129032	0.322581	3	0.0882353	0.264706	4	0.111111	0.222222	11	10	1	2	0.0606061	0.121212	2	0.0833333	0.166667	1	0.0588235	0.0588235	5
12	1.07918	5	0.16129	0.483871	4	0.117647	0.382353	5	0.138889	0.361111	14	12	1.07918	2	0.0606061	0.181818	1	0.0416667	0.208333	1	0.0588235	0.117647	4
14	1.14613	4	0.129032	0.612903	5	0.147059	0.529412	6	0.166667	0.527778	15	14	1.14613	4	0.121212	0.30303	2	0.0833333	0.291667	2	0.117647	0.235294	8
16	1.20412	5	0.16129	0.774194	6	0.176471	0.705882	6	0.166667	0.694444	17	16	1.20412	7	0.212121	0.515152	5	0.208333	0.5	3	0.176471	0.411765	15		group	Control			1 mM
18	1.25527	3	0.0967742	0.870968	3	0.0882353	0.794118	5	0.138889	0.833333	11	18	1.25527	4	0.121212	0.636364	2	0.0833333	0.583333	4	0.235294	0.647059	10			1	2	3	1mM-1	1mM-2	1mM-3
20	1.30103	1	0.0322581	0.903226	4	0.117647	0.911765	3	0.0833333	0.916667	8	20	1.30103	3	0.0909091	0.727273	3	0.125	0.708333	1	0.0588235	0.705882	7		Average life of each group	13.4839	14.2941	14.7222	17.2727	17.75	16
22	1.34242	3	0.0967742	1	3	0.0882353	1	3	0.0833333	1	9	22	1.34242	5	0.151515	0.878788	1	0.0416667	0.75	2	0.117647	0.823529	8		mean value	14.1667			17.0076
24	1.38021										0	24	1.38021	2	0.0606061	0.939394	2	0.0833333	0.833333	2	0.117647	0.941176	6		standard deviation	0.628926			0.904629
26	1.41497										0	26	1.41497	2	0.0606061	1	4	0.166667	1	1	0.0588235	1	7		median life	11.56	11.657	12.603	15.303	15.693	16.454
28	1.44716											28	1.44716												mean value	11.94			15.8167
totality		31			34			36			101			33			24			17			74		standard deviation	0.57622			0.585381
											6
											6												8
											6												8
											6												8
											6												8
											6												10		Group	Maximum life/d	Median life /d	Average life/d	Average life expectancy/%
											6												10		Control	22	11.940 ± 0.576	14.167 ± 0.629	—
											8												10		1 mM	26	15.817±0.585**	17.008±0.905*	0.200529
											8												10
											8												10
											8												12
											8			y=0.5，x=	1.18478			y=0.5，x=	1.19571		y=0.5，x=	1.21628	12
		y=0.5，x=	1.06296		y=0.5，x=	1.0666			y=0.5，x=	1.10049	8			median life（10x)	15.3031			median life（10x)	15.6931		median life（10x)	16.4543	12
		median life（10x)	11.5602		median life（10x)	11.6573			median life（10x)	12.6034	8												12
											8												14
											8												14
											10												14
											10												14
											10												14
											10												14
											10												14
											10												14
											10												16
											10												16
											10												16
											10												16
											10												16
											12												16
											12												16
											12												16
											12												16
											12												16
											12												16
											12												16
											12												16
											12												16
											12												16
											12												18
											12												18
											12												18
											12												18
											14												18
											14												18
											14												18
											14												18
											14												18
											14												18
											14												20
											14												20
											14												20
											14												20
											14												20
											14												20
											14												20
											14												22
											14												22
											16												22
											16												22
											16												22
											16												22
											16												22
											16												22
											16												24
											16												24
											16												24
											16												24
											16												24
											16												24
											16												26
											16												26
											16												26
											16												26
											16												26
											18												26
											18												26
											18
											18
											18
											18
											18
											18
											18
											18
											18
											20
											20
											20
											20
											20
											20
											20
											20
											22
											22
											22
											22
											22
											22
											22
											22
											22
[truncated: 12 more columns]

## Sheet: fertility Reproduct
Reproductive experimental data
time/groups	k1	k2	k3	k4	k5	1mM-1	1mM-2	1mM-3	1mM-4	1mM-5
1d	4	7	50	53	77	2	18	41	60	56
2d	38	54	87	84	98	52	80	64	52	67
3d	88	68	96	96	82	86	66	162	120	76
4d	76	84	80	82	80	126	96	59	53	62
5d	73	96	28	56	34	106	54	56	38	56
6d	36	40	16	26	8	44	12	48	38	10
7d	22	52	18	18	12	10	2	5	8	10
8d	28	26	6	7	5	47	0	5	2	6
9d	15	13	5	2	2	14	14	0	0	0
total	380	440	386	424	398	487	342	440	371	343
Per worm/mean	190	220	193	212	199	243.5	171	220	185.5	171.5
							total data
			groups/Per worm	Control（k）	1 mM		Control	1 mM
			Mean	202.8	198.3		190	243.5
			standard deviation	12.7945	32.18		220	171
			spawning quantity	202.8±12.79	198.3±32.18		193	220
							212	185.5
							199	171.5

## Sheet: pharyngeal pump beating data
4d test data (xx times /30 seconds)								6d test data (xx times /30 seconds)								8d test data (xx times /30 seconds)
group/n	Control 1	Control 2	Control 3	1mM-1	1mM-2	1mM-3		group/n	Control 1	Control 2	Control 3	1mM-1	1mM-2	1mM-3		group/n	Control 1	Control 2	Control 3	1mM-1	1mM-2	1mM-3
1	60	66	58	63	62	63		1	26	22	20	38	41	43		1	22	24	24	42	38	38
2	62	62	66	63	63	62		2	28	22	20	36	34	38		2	28	26	20	38	39	39		1 mM total data
3	66	60	60	64	63	60		3	22	22	22	42	36	36		3	24	24	22	41	40	39		group	Control		1 mM
4	58	66	64	64	64	59		4	28	24	20	44	36	37		4	26	25	24	43	44	41			mean value	standard deviation	mean value	standard deviation
5	64	60	62	62	64	63		5	20	24	24	35	37	24		5	25	20	24	39	34	42		4d	61.9	2.796	62.7	1.76459
6	62	60	63	62	61	62		6	26	22	22	36	38	28		6	24	24	24	38	38	39		6d	23	2.959	35.8667	5.07688
7	58	62	60	63	62	60		7	26	24	20	38	39	30		7	24	20	20	34	38	38		8d	23.6	2.527	39.6	2.49966
8	66	58	65	63	63	67		8	28	22	22	24	44	32		8	30	24	20	40	40	36
9	60	66	60	61	63	65		9	30	22	20	36	32	33		9	22	28	22	42	42	39
10	58	62	63	61	62	67		10	24	20	18	42	33	34		10	24	24	20	44	41	42
4d	Control	1 mM			total data								total data								total data
mean value	61.9	62.7			Control	1 mM			6d	Control	1 mM		Control	1 mM			8 d	Control	1 mM		Control	1 mM
standard deviation	2.79593	1.76459			60	63			mean value	23	35.8667		26	38			mean value	23.6	39.6		22	42
					62	63			standard deviation	2.9595	5.07688		28	36			standard deviation	2.52709	2.49966		28	38
					66	64							22	42							24	41
					58	64							28	44							26	43
					64	62							20	35							25	39
					62	62							26	36							24	38
					58	63							26	38							24	34
					66	63							28	24							30	40
					60	61							30	36							22	42
					58	61							24	42							24	44
					66	62							22	41							24	38
					62	63							22	34							26	39
					60	63							22	36							24	40
					66	64							24	36							25	44
					60	64							24	37							20	34
					60	61							22	38							24	38
					62	62							24	39							20	38
					58	63							22	44							24	40
					66	63							22	32							28	42
					62	62							20	33							24	41
					58	63							20	43							24	38
					66	62							20	38							20	39
					60	60							22	36							22	39
					64	59							20	37							24	41
					62	63							24	24							24	42
					63	62							22	28							24	39
					60	60							20	30							20	38
					65	67							22	32							20	36
					60	65							20	33							22	39
					63	67							18	34							20	42

## Sheet: motility
Data from 4d exercise experiment (xx repetitions/30 seconds)								Data from 6d exercise experiment (xx repetitions/30 seconds)								Data from 8d exercise experiment (xx repetitions/30 seconds)
group/n	Control 1	Control 2	Control 3	1mM-1	1mM-2	1mM-3		group/n	Control 1	Control 2	Control 3	1mM-1	1mM-2	1mM-3		group/n	Control 1	Control 2	Control 3	1mM-1	1mM-2	1mM-3
1	18	16	16	19	23	18		1	16	16	16	21	20	20		1	14	12	12	14	14	18		total data
2	20	18	18	22	23	21		2	18	15	18	18	18	19		2	16	16	14	16	16	19		t/groups	Control		1 mM
3	16	18	19	23	22	22		3	16	16	15	20	19	20		3	15	12	14	18	16	16			average value	standard deviation	average value	standard deviation
4	20	20	21	24	23	22		4	16	18	14	21	19	19		4	12	13	13	14	18	15		4d	18.167	1.704	21.7333	1.65952
5	18	18	16	24	22	23		5	18	16	16	19	18	22		5	14	15	12	15	19	16		6d	16.267	1.413	19.6	1.13259
6	18	16	16	20	20	23		6	20	15	16	19	19	21		6	16	16	13	18	17	16		8d	13.267	1.68	16.1	1.51658
7	16	20	18	21	19	23		7	16	15	15	20	20	22		7	12	15	15	17	16	15
8	16	16	19	22	20	24		8	16	15	15	19	21	19		8	13	14	12	16	16	15
9	18	19	20	22	22	20		9	16	16	16	20	20	20		9	10	12	11	15	14	14
10	20	21	20	23	23	19		10	16	17	20	18	19	18		10	12	11	12	18	17	15
		Control	1 mM		total data				Control	1 mM			total data				Control	1 mM			total data
	average value	18.1667	21.7333		Control	1 mM		average value	16.2667	19.6			Control	1 mM		average value	13.2667	16.1			Control	1 mM
	standard deviation	1.70361	1.65952		18	19		standard deviation	1.41259	1.13259			16	21		standard deviation	1.68018	1.51658			14	14
					20	22							18	18							16	16
					16	23							16	20							15	18
					20	24							16	21							12	14
					18	24							18	19							14	15
					18	20							20	19							16	18
					16	21							16	20							12	17
					16	22							16	19							13	16
					18	22							16	20							10	15
					20	23							16	18							12	18
					16	23							16	20							12	14
					18	23							15	18							16	16
					18	22							16	19							12	16
					20	23							18	19							13	18
					18	22							16	18							15	19
					16	20							15	19							16	17
					20	19							15	20							15	16
					16	20							15	21							14	16
					19	22							16	20							12	14
					21	23							17	19							11	17
					16	18							16	20							12	18
					18	21							18	19							14	19
					19	22							15	20							14	16
					21	22							14	19							13	15
					16	23							16	22							12	16
					16	23							16	21							13	16
					18	23							15	22							15	15
					19	24							15	19							12	15
					20	20							16	20							11	14
					20	19							20	18							12	15

## Sheet: 37℃ heat stress experiment
Experimental data of heat stress
time/groups	Control 1	Control 2	Control 3	Control Total	1 mM-1	1 mM-2	1 mM-3	1mM Total			Seventh-hour survival rate	7h:Overall survival rate
0 h	0	0	0	0	0	0	0	0		1 mM-1	0.196429	0.241379
1 h	10	14	28	52	4	6	8	18		1 mM-2	0.216667
2 h	16	10	24	50	6	11	4	21		1 mM-3	0.310345
3 h	12	13	19	44	16	13	9	38
4 h	12	12	10	34	16	20	7	43
5 h	18	14	12	44	17	19	17	53
6 h	18	22	6	46	8	10	12	30
7 h	16	32	2	50	23	15	23	61
8 h	0	0	0	0	18	15	16	49
9 h	0	0	0	0	4	11	20	35
total				320	112	120	116	348
				the R language to process the data
				1				1
				1				1
				1				1
				1				1
				1				1
				1				1
				1				1
				1				1
				1				1
				1				1
				1				1
				1				1
				1				1
				1				1
				1				1
				1				1
				1				1
				1				1
				1				2
				1				2
				1				2
				1				2
				1				2
				1				2
				1				2
				1				2
				1				2
				1				2
				1				2
				1				2
				1				2
				1				2
				1				2
				1				2
				1				2
				1				2
				1				2
				1				2
				1				2
				1				3
				1				3
				1				3
				1				3
				1				3
				1				3
				1				3
				1				3
				1				3
				1				3
				1				3
				1				3
				1				3
				2				3
				2				3
				2				3
				2				3
				2				3
				2				3
				2				3
				2				3
				2				3
				2				3
				2				3
				2				3
				2				3
				2				3
				2				3
				2				3
				2				3
				2				3
				2				3
				2				3
				2				3
				2				3
				2				3
				2				3
				2				3
				2				4
				2				4
				2				4
				2				4
				2				4
				2				4
				2				4
				2				4
				2				4
				2				4
				2				4
				2				4
				2				4
				2				4
				2				4
				2				4
				2				4
				2				4
				2				4
				2				4
				2				4
				2				4
				2				4
				2				4
				2				4
				3				4
				3				4
				3				4
				3				4
				3				4
				3				4
				3				4
				3				4
				3				4
				3				4
				3				4
				3				4
				3				4
				3				4
				3				4
				3				4
				3				4
				3				4
				3				5
				3				5
				3				5
				3				5
				3				5
				3				5
				3				5
				3				5
				3				5
				3				5
				3				5
				3				5
				3				5
				3				5
				3				5
				3				5
				3				5
				3				5
				3				5
				3				5
				3				5
				3				5
				3				5
				3				5
				3				5
				3				5
				4				5
				4				5
				4				5
				4				5
				4				5
				4				5
				4				5
				4				5
				4				5
				4				5
				4				5
				4				5
				4				5
				4				5
				4				5
				4				5
				4				5
				4				5
				4				5
				4				5
				4				5
				4				5
				4				5
				4				5
				4				5
				4				5
				4				5
				4				6
				4				6
				4				6
				4				6
				4				6
				4				6
				4				6
				5				6
				5				6
				5				6
				5				6
				5				6
				5				6
				5				6
				5				6
				5				6
				5				6
				5				6
				5				6
				5				6
				5				6
				5				6
				5				6
				5				6
				5				6
				5				6
				5				6
				5				6
				5				6
				5				6
				5				7
				5				7
				5				7
				5				7
				5				7
				5				7
				5				7
				5				7
				5				7
				5				7
				5				7
				5				7
				5				7
				5				7
				5				7
				5				7
				5				7
				5				7
				5				7
				5				7
				5				7
				6				7
				6				7
				6				7
				6				7
				6				7
				6				7
				6				7
				6				7
				6				7
				6				7
				6				7
				6				7
				6				7
				6				7
				6				7
				6				7
				6				7
				6				7
				6				7
				6				7
				6				7
				6				7
				6				7
				6				7
				6				7
				6				7
				6				7
				6				7
				6				7
				6				7
				6				7
				6				7
				6				7
				6				7
				6				7
				6				7
				6				7
				6				7
				6				7
				6				7
				6				8
				6				8
				6				8
				6				8
				6				8
				6				8
				7				8
				7				8
				7				8
				7				8
				7				8
				7				8
				7				8
				7				8
				7				8
				7				8
				7				8
				7				8
				7				8
				7				8
				7				8
				7				8
				7				8
				7				8
				7				8
				7				8
				7				8
				7				8
				7				8
				7				8
				7				8
				7				8
				7				8
				7				8
				7				8
				7				8
				7				8
				7				8
				7				8
				7				8
				7				8
				7				8
				7				8
				7				8
				7				8
				7				8
				7				8
				7				8
				7				8
				7				9
				7				9
				7				9
				7				9
				7				9
				7				9
				7				9
								9
								9
								9
								9
								9
								9
								9
								9
								9
								9
								9
								9
								9
								9
								9
								9
								9
								9
								9
								9
								9
								9
								9
								9
								9
								9
								9
								9

## Sheet: oxidative stress experiment
Experimental data of oxidative stress
time/groups	Control 1	Control 2	Control 3	Control Total	1 mM-1	1 mM-2	1 mM-3	1mM Total			Seventh-hour survival rate	7h:Overall survival rate
0 h	0	0	0	0	0	0	0	0		1 mM-1	0.133333	0.146341
1 h	7	2	3	12	0	0	0	0		1 mM-2	0.179487
2 h	10	9	8	27	4	7	6	17		1 mM-3	0.128205
3 h	5	11	13	29	8	6	10	24
4 h	17	10	15	42	10	8	7	25
5 h	9	9	12	30	10	4	4	18
6 h	13	10	1	24	0	6	2	8
7 h	0	11	11	22	7	1	5	13
8 h	0	0	0	0	0	7	5	12
9 h	0	0	0	0	6	0	0	6
total	0	0	0	186	45	39	39	123
				the R language to process the data
				2				3
				2				3
				2				3
				2				3
				2				3
				2				3
				2				3
				2				3
				2				3
				2				3
				2				3
				2				3
				3				3
				3				3
				3				3
				3				3
				3				3
				3				4
				3				4
				3				4
				3				4
				3				4
				3				4
				3				4
				3				4
				3				4
				3				4
				3				4
				3				4
				3				4
				3				4
				3				4
				3				4
				3				4
				3				4
				3				4
				3				4
				3				4
				3				4
				4				4
				4				4
				4				5
				4				5
				4				5
				4				5
				4				5
				4				5
				4				5
				4				5
				4				5
				4				5
				4				5
				4				5
				4				5
				4				5
				4				5
				4				5
				4				5
				4				5
				4				5
				4				5
				4				5
				4				5
				4				5
				4				5
				4				5
				4				6
				4				6
				5				6
				5				6
				5				6
				5				6
				5				6
				5				6
				5				6
				5				6
				5				6
				5				6
				5				6
				5				6
				5				6
				5				6
				5				6
				5				6
				5				7
				5				7
				5				7
				5				7
				5				7
				5				7
				5				7
				5				7
				5				8
				5				8
				5				8
				5				8
				5				8
				5				8
				5				8
				5				8
				5				8
				5				8
				5				8
				5				8
				5				8
				5				9
				5				9
				5				9
				5				9
				5				9
				6				9
				6				9
				6				9
				6				9
				6				9
				6				9
				6				9
				6				10
				6				10
				6				10
				6				10
				6				10
				6				10
				6
				6
				6
				6
				6
				6
				6
				6
				6
				6
				6
				6
				6
				6
				6
				6
				6
				7
				7
				7
				7
				7
				7
				7
				7
				7
				7
				7
				7
				7
				7
				7
				7
				7
				7
				7
				7
				7
				7
				7
				7
				8
				8
				8
				8
				8
				8
				8
				8
				8
				8
				8
				8
				8
				8
				8
				8
				8
				8
				8
				8
				8
				8

## Sheet: ROS mean fluorescence intensity
	ROS mean fluorescence intensity
	groups	Label	Area	Mean	Mode	Min	Max	IntDen	RawIntDen		total mean	standard deviation		total data
	Control	1.tif	0.515	1.777	0	0	62	0.914	82286		1.3664	0.618756		control	1 mM
		2.tif	0.519	0.779	0	0	23	0.404	36355					1.777	0.529
		3.tif	0.837	1.752	0	0	59	1.466	131919					0.779	0.548
		4.tif	0.391	1.897	0	0	79	0.741	66696					1.752	0.548
		5.tif	0.361	1.177	0	0	33	0.425	38253					1.897	0.599
		6.tif	0.456	1.227	0	0	44	0.559	50313					1.177	0.601
		7.tif	0.347	1.718	0	0	52	0.597	53714					1.227	0.692
		8.tif	0.996	0.855	0	0	25	0.852	76647					1.718	0.727
		9.tif	1.054	0.793	0	0	21	0.836	75278					0.855	0.797
		10.tif	1.077	0.886	0	0	31	0.954	85863					0.793	0.866
		11.tif	0.329	3.129	0	0	56	1.029	92645					0.886	0.868
		12.tif	0.385	1.142	0	0	27	0.44	39584					3.129	0.879
		13.tif	0.575	0.899	0	0	31	0.517	46501					1.142	0.922
		14.tif	0.542	1.184	0	0	43	0.641	57725					0.899	0.923
		15.tif	0.918	1.281	0	0	54	1.176	105850					1.184	1.081
														1.281	1.122
	groups	Label	Area	Mean	Mode	Min	Max	IntDen	RawIntDen		total mean	standard deviation
	1 mM	1.tif	0.704	0.529	0	0	25	0.372	33515		0.780133	0.192616
		2.tif	0.528	0.548	0	0	43	0.29	26081
		3.tif	0.27	0.548	0	0	30	0.148	13335
		4.tif	0.339	0.599	0	0	37	0.203	18301
		5.tif	0.472	0.601	0	0	49	0.284	25533
		6.tif	0.517	0.692	0	0	27	0.358	32204
		7.tif	0.382	0.727	0	0	50	0.278	25010
		8.tif	0.634	0.797	0	0	101	0.505	45451
		9.tif	0.382	0.866	0	0	60	0.331	29790
		10.tif	0.466	0.868	0	0	51	0.405	36415
		11.tif	0.263	0.879	0	0	43	0.231	20802
		12.tif	0.315	0.922	0	0	49	0.291	26146
		13.tif	0.213	0.923	0	0	25	0.196	17682
		14.tif	0.607	1.081	0	0	41	0.656	59009
		15.tif	0.426	1.122	0	0	67	0.478	43064

## Sheet: Aβ Protein deposition quantity
		1mM Protein deposition quantity
		groups	Control	N2	1mM
		1	12	0	10
		2	14	0	2
		3	16	0	1
		4	18	0	1
		5	12	0	1
		6	10	0	2
		7	16	0	5
		8	13	0	1
		9	12	0	4
		10	12	0	1
		11	11	0	1
		12	10	0	2
		13	12	0	1
		14	9	0	0
		15	12	0	3
		mean	12.6	0	2.33333
		standard deviation	2.47271	0	2.49762

[truncated: 7 more sheets: TJ356（DAF-16）   , LD1（SKN-1）,  CF1553（SOD-3), CL2166(GST-4), Lipofuscin fluorescence, RNAi Efficiency (qPCR), RNAi（DAF-16）]
