# Supplementary material for: 4,4′-methylenediphenol reduces Aβ-induced toxicity in a Caenorhabditis elegans model of Alzheimer’s disease
Source: Front Aging Neurosci. 2024 May 30;16:1393721. doi: 10.3389/fnagi.2024.1393721 (PMC11171718; doi:10.3389/fnagi.2024.1393721)
Supplement: Supplementary file 2 [file Table_2.xlsx]

## Sheet: body length assays
			Label	Area	Mean	Mode	Min	Max	Angle	IntDen	RawIntDen	Length		total mean	standard deviation		total data
		Control	K1.tif	599.632	122.251	106.628	78.516	243.956	38.738	73305.5	139610	826.795		777.903	50.9865		Control	1 mM
			K2.tif	536.099	203.348	237.216	105.73	255	42.138	109014	207618	738.753					826.795	797.607
			K3.tif	623.261	222.305	238.967	127.61	252.917	35.807	138554	263876	859.546					738.753	793.824
			K4.tif	600.158	230.907	237.439	167.678	241.323	-38.816	138581	263927	827.702					859.546	784.909
			K5.tif	553.951	191.141	237.484	46.437	255	-43.232	105883	201654	763.814					827.702	797.293
			K6.tif	541.349	174.398	232.37	75.612	244.581	-34.4	94410.1	179804	746.471					763.814	734.456
			K7.tif	587.556	213.222	237.991	85.2	252	-34.656	125280	238596	810.439					746.471	777.776
			K8.tif	543.45	127.453	84.26	70.433	251.961	46.489	69264.6	131914	749.357					810.439	796.717
			K9.tif	519.296	227.532	239.78	138.794	254.984	-40.979	118157	225029	716.024					749.357	792.192
			K10.tif	598.057	183.51	179.756	81.06	250.065	41.65	109750	209018	824.295					716.024	784.264
			K11.tif	532.423	212.131	223.346	89.565	244.884	-16.396	112943	215100	734.186					824.295	730.901
			K12.tif	528.223	207.825	225.549	15.972	253.896	-34.702	109778	209072	728.038					734.186	786.957
			K13.tif	568.653	150.149	85.549	75.593	251.374	-33.161	85382.9	162612	784.23					728.038	799.639
			K14.tif	641.113	118.956	92.687	69.789	244.765	-37.208	76264.6	145246	884.34					784.23	735.129
			K15.tif	582.305	147.033	103.133	75.236	247.324	27.86	85618.1	163060	803.224					884.34	703.924
			K16.tif	597.532	202.906	243.872	88.815	251.832	33.159	121243	230908	824.025					803.224	748.618
			K17.tif	552.376	167.744	206.449	76.687	251.065	-46.157	92657.7	176467	761.556					824.025	773.988
			K18.tif	531.898	166.291	229.156	82.64	252.745	-26.413	88449.6	168452	733.025					761.556	777.879
			K19.tif	520.872	149.722	152.758	69.25	251.192	38.281	77986.1	148525	718.17					733.025	729.542
			K20.tif	525.072	153.839	134.911	80.751	244.835	-48.814	80776.6	153839	724.063					718.17	758.405
																	724.063	769.927
			Label	Area	Mean	Mode	Min	Max	Angle	IntDen	RawIntDen	Length		total mean	standard deviation
		1 mM	1.tif	578.63	110.643	75.109	64.728	248.008	28.428	64021.2	121928	797.607		768.697	28.6355
			2.tif	576.004	149.022	254.638	69.865	255	-39.444	85837.1	163477	793.824
			3.tif	569.178	226.819	238.189	103.995	255	30.637	129100	245872	784.909
			4.tif	578.104	233.792	237.98	195.639	243.707	-32.303	135156	257405	797.293
			5.tif	532.948	224.207	237.592	108.289	249.447	38.43	119491	227570	734.456
			6.tif	563.928	219.224	235.515	109.395	250.693	33.986	123627	235447	777.776
			7.tif	577.579	134.996	84.374	51.362	255	-38.204	77970.6	148495	796.717
			8.tif	574.429	121.461	77.34	63.051	250.635	-39.135	69770.6	132878	792.192
			9.tif	568.653	134.833	91.114	48.834	255	-38.246	76673.3	146024	784.264
			10.tif	530.323	232.208	234.308	156.751	254.799	-41.624	123145	234530	730.901
			11.tif	570.753	124.622	83.98	62.668	254.102	-37.292	71128.2	135464	786.957
			12.tif	580.205	146.051	97.005	77.278	242.852	-24.521	84739.6	161386	799.639
			13.tif	533.473	163.944	138.546	75.961	247.318	-1.808	87459.8	166567	735.129
			14.tif	510.37	164.913	158.877	0	255	-51.856	84166.8	160296	703.924
			15.tif	542.925	218.227	224.462	126.466	244.523	23.14	118481	225647	748.618
			16.tif	561.302	214.695	234.263	86.728	254.964	20.267	120509	229509	773.988
			17.tif	564.453	193.24	232.633	85.441	248.916	44.17	109075	207733	777.879
			18.tif	529.273	220.502	222.798	128.088	246.65	2.277	116705	222266	729.542
			19.tif	550.276	167.744	227.676	74.398	238.235	-22.35	92305.3	175795	758.405
			20.tif	558.677	189.053	242.568	86.023	249.931	40.496	105620	201153	769.927
